# Supplementary material for: N-acetylcysteine and raloxifene boost photodynamic therapy against cutaneous squamous cell carcinoma by decreasing TGFβ1 secreted by cancer-associated fibroblasts
Source: Int J Biol Sci. 2025 Apr 28;21(7):3164–82. doi: 10.7150/ijbs.106642 (PMC12080389; doi:10.7150/ijbs.106642)
Supplement: Supplementary file 1 — Supplementary figures. [file ijbsv21p3164s1.zip]

Archive with 9 entries (9 files):
- Figure S2.png
- Figure S3.png
- Figure S4.png
- Figure S5.png
- Figure S6.png
- Figure S7.png
- Figure S8.png
- Figure S1.png
- legends.pdf
